# Supplementary material for: BMP-7 Attenuates Sarcopenia and Adverse Muscle Remodeling in Diabetic Mice via Alleviation of Lipids, Inflammation, HMGB1, and Pyroptosis
Source: Antioxidants (Basel). 2023 Jan 31;12(2):331. doi: 10.3390/antiox12020331 (PMC9952667; doi:10.3390/antiox12020331)
Supplement: Supplementary file 1 [file antioxidants-12-00331-s001.zip]

Archive with 1 entries (1 files):
- antioxidants-2186456-supplementary.pdf
